# Supplementary material for: Global Transcriptomic Analysis of the Candida albicans Response to Treatment with a Novel Inhibitor of Filamentation
Source: mSphere. 2019 Sep 11;4(5):e00620-19. doi: 10.1128/mSphere.00620-19 (PMC6739497; doi:10.1128/mSphere.00620-19)
Supplement: TABLE S2 [file mSphere.00620-19-st002.xlsx]

## Sheet: Sheet1
Supplementary Table S2. Significantly overrepresented KEGG pathways down-regulated in C. albicans cells during treatment with compound 9029936.
#Term	ID	P-Value	Input
Metabolic pathways	cal01100	5.79e-22	orf19.2360|URA2|orf19.1996|CHA1|orf19.4424|PHO100|orf19.5263|SER33|orf19.4016|orf19.250|SLC1|orf19.646|GLN1|orf19.1742|HEM3|orf19.854|UGA11|orf19.4602|MDH1-1|orf19.558|GUT1|orf19.5061|ADE5,7|orf19.5986|THI4|orf19.568|SPE2|orf19.6629|ISC1|orf19.4704|ARO1|orf19.4048|DES1|orf19.1591|ERG10|orf19.6724|FUM12|orf19.2154|HXK1|orf19.5791|IDH2|orf19.7503|CDA2|orf19.5591|ADO1|orf19.5112|TKL1|orf19.4826|IDH1…
Biosynthesis of secondary metabolites	cal01110	2.4e-17	orf19.5806|ALD5|orf19.3870|ADE13|orf19.1756|GPD1|orf19.1237|ARO9|orf19.5784|AMO1|orf19.6317|ADE6|orf19.4826|IDH1|orf19.6500|ECM42|orf19.4040|ILV3|orf19.7080|LEU2|orf19.250|SLC1|orf19.4311|YNK1|orf19.5393|orf19.6814|TDH3|orf19.5645|MET15|orf19.6343|FEN1|orf19.5024|GND1|orf19.2951|HOM6|orf19.183|HIS3|orf19.4022|SDH4|orf19.198|ASN1|orf19.3656|COX15|orf19.3859|orf19.4602|MDH1-1|orf19.691|GPD2|orf19.9…
Biosynthesis of antibiotics	cal01130	1.25e-14	orf19.3870|ADE13|orf19.1237|ARO9|orf19.6317|ADE6|orf19.4826|IDH1|orf19.6500|ECM42|orf19.4040|ILV3|orf19.5806|ALD5|orf19.4311|YNK1|orf19.6814|TDH3|orf19.5645|MET15|orf19.5024|GND1|orf19.2525|LYS12|orf19.2951|HOM6|orf19.3732|ERG25|orf19.4022|SDH4|orf19.3240|ERG27|orf19.3358|LSC1|orf19.4602|MDH1-1|orf19.4631|ERG251|orf19.903|GPM1|orf19.5379|ERG4|orf19.6229|CAT1|orf19.4718|TRP5|orf19.5263|SER33|orf19…
Biosynthesis of amino acids	cal01230	1.76e-08	orf19.969|orf19.4040|ILV3|orf19.7080|LEU2|orf19.646|GLN1|orf19.6814|TDH3|orf19.5645|MET15|orf19.2525|LYS12|orf19.2951|HOM6|orf19.183|HIS3|orf19.903|GPM1|orf19.4718|TRP5|orf19.5639|HIS4|orf19.6086|LEU4|orf19.6385|ACO1|orf19.6500|ECM42|orf19.4704|ARO1|orf19.1575|PRS1|orf19.4371|TAL1|orf19.5791|IDH2|orf19.2551|MET6|orf19.3575|CDC19|orf19.5112|TKL1|orf19.1996|CHA1|orf19.4826|IDH1|orf19.2098|ARO8|orf1…
Carbon metabolism	cal01200	7.46e-06	orf19.288|MET13|orf19.6814|TDH3|orf19.5645|MET15|orf19.5024|GND1|orf19.4022|SDH4|orf19.3358|LSC1|orf19.4602|MDH1-1|orf19.903|GPM1|orf19.6385|ACO1|orf19.1575|PRS1|orf19.5263|SER33|orf19.385|GCV2|orf19.1591|ERG10|orf19.6724|FUM12|orf19.2154|HXK1|orf19.5791|IDH2|orf19.3575|CDC19|orf19.5112|TKL1|orf19.1996|CHA1|orf19.4826|IDH1|orf19.6229|CAT1|orf19.395|ENO1|orf19.1860|LSC2|orf19.969|orf19.4371|TAL1
Cysteine and methionine metabolism	cal00270	2.76e-05	orf19.4602|MDH1-1|orf19.2098|ARO8|orf19.6402|CYS3|orf19.386|SAM4|orf19.2250|SPE3|orf19.2551|MET6|orf19.6938|MEU1|orf19.568|SPE2|orf19.657|SAM2|orf19.5645|MET15|orf19.1996|CHA1|orf19.2951|HOM6|orf19.2618|MET2|orf19.3911|SAH1
Purine metabolism	cal00230	3.93e-05	orf19.3870|ADE13|orf19.6317|ADE6|orf19.4424|PHO100|orf19.4311|YNK1|orf19.5360|RPC11|orf19.1575|PRS1|orf19.5847|orf19.7062|RPA135|orf19.5779|RNR1|orf19.3347|RPB7|orf19.5591|ADO1|orf19.3575|CDC19|orf19.1233|ADE4|orf19.5832|HPT1|orf19.5061|ADE5,7|orf19.4813|GUA1|orf19.492|ADE17|orf19.969|orf19.7655|RPO21|orf19.5454|DAL1|orf19.7118|orf19.18|IMH3
Steroid biosynthesis	cal00100	8.43e-05	orf19.5379|ERG4|orf19.1631|ERG6|orf19.3240|ERG27|orf19.6026|ERG2|orf19.5178|ERG5|orf19.767|ERG3|orf19.3732|ERG25|orf19.4631|ERG251|orf19.922|ERG11
Alanine, aspartate and glutamate metabolism	cal00250	0.000202759	orf19.3870|ADE13|orf19.2360|URA2|orf19.1233|ADE4|orf19.4716|GDH3|orf19.854|UGA11|orf19.646|GLN1|orf19.5393|orf19.3974|PUT2|orf19.198|ASN1|orf19.802|UGA1
2-Oxocarboxylic acid metabolism	cal01210	0.000983093	orf19.5791|IDH2|orf19.6500|ECM42|orf19.4040|ILV3|orf19.7080|LEU2|orf19.1613|ILV2|orf19.6086|LEU4|orf19.6385|ACO1|orf19.2525|LYS12|orf19.4826|IDH1|orf19.2098|ARO8
Glycerophospholipid metabolism	cal00564	0.00119504	orf19.6100|orf19.690|PLB2|orf19.3695|orf19.1756|GPD1|orf19.691|GPD2|orf19.1279|CDS1|orf19.250|SLC1|orf19.7446|OPI3|orf19.6860|orf19.2045|orf19.5102|PLB5
Sphingolipid metabolism	cal00600	0.00228346	orf19.6629|ISC1|orf19.5027|LCB2|orf19.3104|YDC1|orf19.6438|orf19.4048|DES1|orf19.3249|LAG1
Butanoate metabolism	cal00650	0.00253106	orf19.854|UGA11|orf19.1591|ERG10|orf19.5393|orf19.1613|ILV2|orf19.802|UGA1
Valine, leucine and isoleucine biosynthesis	cal00290	0.00379232	orf19.4040|ILV3|orf19.7080|LEU2|orf19.1613|ILV2|orf19.6086|LEU4|orf19.1996|CHA1
beta-Alanine metabolism	cal00410	0.00432226	orf19.2250|SPE3|orf19.5806|ALD5|orf19.854|UGA11|orf19.5393|orf19.5784|AMO1|orf19.802|UGA1
Citrate cycle (TCA cycle)	cal00020	0.00471157	orf19.3358|LSC1|orf19.4602|MDH1-1|orf19.6724|FUM12|orf19.5791|IDH2|orf19.1860|LSC2|orf19.6385|ACO1|orf19.4826|IDH1|orf19.4022|SDH4
Glycine, serine and threonine metabolism	cal00260	0.00635936	orf19.1996|CHA1|orf19.903|GPM1|orf19.4718|TRP5|orf19.6402|CYS3|orf19.5784|AMO1|orf19.2951|HOM6|orf19.2601|HEM1|orf19.5263|SER33|orf19.385|GCV2
Porphyrin and chlorophyll metabolism	cal00860	0.0065598	orf19.5811|MET1|orf19.1957|CYC3|orf19.1742|HEM3|orf19.3167|orf19.2601|HEM1|orf19.3656|COX15
Propanoate metabolism	cal00640	0.00880459	orf19.854|UGA11|orf19.3358|LSC1|orf19.1591|ERG10|orf19.1860|LSC2|orf19.802|UGA1
Glyoxylate and dicarboxylate metabolism	cal00630	0.014857	orf19.4602|MDH1-1|orf19.1591|ERG10|orf19.646|GLN1|orf19.6385|ACO1|orf19.6229|CAT1|orf19.385|GCV2
