# Supplementary material for: Global Transcriptomic Analysis of the Candida albicans Response to Treatment with a Novel Inhibitor of Filamentation
Source: mSphere. 2019 Sep 11;4(5):e00620-19. doi: 10.1128/mSphere.00620-19 (PMC6739497; doi:10.1128/mSphere.00620-19)
Supplement: TABLE S3 [file mSphere.00620-19-st003.xlsx]

## Sheet: Sheet1
Supplementary Table S3. Significantly overrepresented KEGG pathways up-regulated in C. albicans cells during treatment with compound 9029936.
#Term	ID	P-Value	Input
SNARE interactions in vesicular transport	cal04130	5.27e-08	orf19.2940|orf19.2974|YKT6|orf19.3898|orf19.4292|orf19.479.2|SEC22|orf19.5526|SEC20|orf19.6039|orf19.6551|orf19.7141|UFE1|orf19.5539|orf19.1538|TLG2|orf19.1386
Endocytosis	cal04144	3.58e-06	orf19.1990|SNX4|orf19.4800|RIM20|orf19.1444|orf19.6031|VPS27|orf19.2031|VPS24|orf19.121|ARC18|orf19.746|orf19.2867|orf19.2437|ARC35|orf19.945|VPS2|orf19.1712|GEA2|orf19.897|VPS20|orf19.5275|orf19.2622|YPT31|orf19.5618|orf19.3251|ARC19|orf19.3235|orf19.5445|GLO3|orf19.3233|HSE1
Protein processing in endoplasmic reticulum	cal04141	6e-06	orf19.491|orf19.4427|SKP1|orf19.3286|orf19.3135|orf19.290|KRE5|orf19.2549|SHP1|orf19.3592|JEM1|orf19.1761|orf19.3438|orf19.7578|orf19.7347|orf19.1191|orf19.5830|LHS1|orf19.2013|KAR2|orf19.2516|orf19.997|SNL1|orf19.6913|GCN2|orf19.6403|orf19.5130|PDI1
Basal transcription factors	cal03022	0.0040744	orf19.7454|TAF60|orf19.1574|orf19.3519|SUA72|orf19.536|orf19.2682|orf19.4542|orf19.4388|orf19.6820|orf19.567|TFB3
Nucleotide excision repair	cal03420	0.0276361	orf19.4542|orf19.6891|RFC1|orf19.3211|RCF3|orf19.3063|HFL1|orf19.6517|RAD14|orf19.7035|RFC2|orf19.567|TFB3
Homologous recombination	cal03440	0.0536156	orf19.4206|orf19.2630|RAD59|orf19.1648|RAD50|orf19.4208|RAD52
Protein export	cal03060	0.0583009	orf19.491|orf19.4930|SPC3|orf19.1981|IMP2|orf19.2013|KAR2
Cell cycle - yeast	cal04111	0.0776578	orf19.4427|SKP1|orf19.6080|orf19.1792|orf19.4867|SWE1|orf19.6357|orf19.3289|orf19.5855|MBP1|orf19.4275|RAD9|orf19.3231|CDC27|orf19.3000|ORC1|orf19.1468|CDC55|orf19.4725|SWI6
